# Supplementary material for: SHIP1 Controls Internal Platelet Contraction and αIIbβ3 Integrin Dynamics in Early Platelet Activation
Source: Int J Mol Sci. 2023 Jan 4;24(2):958. doi: 10.3390/ijms24020958 (PMC9860818; doi:10.3390/ijms24020958)
Supplement: Supplementary file 1 [file ijms-24-00958-s001.zip]

Archive with 1 entries (1 files):
- Supplemental Figures Severin et al.pdf
